# Supplementary material for: Treatment of non-odontogenic orofacial pain using botulinum toxin-A: a retrospective case series study
Source: Maxillofac Plast Reconstr Surg. 2018 Aug 6;40(1):21. doi: 10.1186/s40902-018-0159-z (PMC6093826; doi:10.1186/s40902-018-0159-z)
Supplement: Supplementary file 1 — Case form and result of data. (XLSX 13 kb) [file 40902_2018_159_MOESM1_ESM.xlsx]

## Sheet: Sheet1
No.	chart	age	sex	initial visit	C.C (chief complaint)	area	diagnosis	medication	physical therapy	response after medication or physical therapy	day of BTX-A injection	name of BTX-A	dose of BTX-A (unit)	injection area	effect of BTX-A	post-plan
1	22273682	70	2	2014-08-07	Persistent pain: sick all day long and have sleeping pills before you can sleep.	#12-13 buccal area	Atypical facial pain	tegretol(x), trileptal(x), neurontin(x), pregabalin(x)	laser (*1)	x	2015-06-26	Meditoxin	120	#11-13 buccal vestibule	none	SGB(*2) -> no effect
2	11247722	67	2	2006-08-08	Severe pain, tightened feeling on upper lip(#21-23) after multiple implantation	left upper lip	Atypical facial pain	tegretol(Δ), amitriptyline(x), trileptal(x), capsicin oint (stent), neurontin(x)	EAST(*4) -> SGB(*2) -> laser(*3)	x	2014-10-27	Dysport	250/250(after 3m.)	upper lip mucosa	alleviation
3	15167549	62	2	2015-04-27	pain on right lower lip, chin numbness after implantation	right lower lip	Trigeminal neuropathy	Trileptal(x), Sensival(x), Pregabalin(o), Capsaicin oint(stent), neurontin	EAST and laser (*5), laser (*4 after BTX-A)	o	2015-07-06	meditoxin	50/100(after 3m.)	right mental nerve area	alleviation
4	13349097	52	2	2016-11-11	left face pain after facial nerve reconstruction	left face	Atypical facial pain	Trileptal(x), Neurontin, sensival	Laser (*5)	x	2016-11-25	innotox	25/25/25	left face (masseter)	alleviation
5	10462186	71	2	2016-10-28	left face pain after implantation	#35-37 (left face)	Atypical facial pain	Trileptal, Neurontin	laser (*2)		2016-11-11	innotox	20	left buccal vestibule	alleviation
6	18397200	68	2	2010-05-11	face pain (both masseter, temporal)	face (right,left)	Atypical facial pain		Laser (*5)		2011-04-01	Dysport	250	masseter, temporal	alleviation -> relapse
7	10004580	66	2	2015-11-02	pain on left upper posterior area	left face	Atypical facial pain	trileptal, neurontin. Sensival	laser (*7), hirax,lido inj.(left infraorbital, IAN. *3)		2017-06-15	innotox	20	#24-27 buccal vestibule	none	SGB -> no effect
		65.1429
														`
								tegretol 200mg tab (carbamazepine)
								Trileptal 300mg tab(oxcarbazepine)
								Neurontin 100mg cap(gabapentin)
								lyrica 150mg cap(Pregabalin)
								Amtriptyline 10mg tab명인 1tab
								sensival 10mg(nortriptyline)
